# Supplementary material for: Inflammation as a Prognostic Marker in Cardiovascular Kidney Metabolic Syndrome: A Systematic Review
Source: Int J Mol Sci. 2025 Dec 22;27(1):134. doi: 10.3390/ijms27010134 (PMC12785973; doi:10.3390/ijms27010134)
Supplement: Supplementary file 1 [file ijms-27-00134-s001.zip]

Archive with 1 entries (1 files):
- ijms-3955052-supplementary.pdf
